# Supplementary material for: The Phylogenetic Relationship of Lamiinae (Coleoptera: Cerambycidae) Using Mitochondrial Genomes
Source: Genes (Basel). 2023 Dec 20;15(1):13. doi: 10.3390/genes15010013 (PMC10815127; doi:10.3390/genes15010013)
Supplement: Supplementary file 1 [file genes-15-00013-s001.zip]

Archive with 36 entries (36 files):
- Figure S1.png
- Figure S10.png
- Figure S11.png
- Figure S12.png
- Figure S13.png
- Figure S14.png
- Figure S15.png
- Figure S2.png
- Figure S3.png
- Figure S4.png
- Figure S5.png
- Figure S6.png
- Figure S7.png
- Figure S8.png
- Figure S9.png
- Table S1.pdf
- Table S10.pdf
- Table S11.pdf
- Table S12.pdf
- Table S13.pdf
- Table S14.pdf
- Table S15.pdf
- Table S16.pdf
- Table S17.pdf
- Table S18.pdf
- Table S19.pdf
- Table S2.pdf
- Table S20.pdf
- Table S21.pdf
- Table S3.xls
- Table S4.xls
- Table S5.xls
- Table S6.pdf
- Table S7.pdf
- Table S8.pdf
- Table S9.pdf
