# Supplementary material for: The Phylogenetic Relationship of Lamiinae (Coleoptera: Cerambycidae) Using Mitochondrial Genomes
Source: Genes (Basel). 2023 Dec 20;15(1):13. doi: 10.3390/genes15010013 (PMC10815127; doi:10.3390/genes15010013)
Supplement: Supplementary file 1 [file genes-15-00013-s001.zip › Table S3.xls]

## Sheet: Acalolepta permutans
Gene	Position		Size	Intergenic nucleotides	Codon
	From	To			Start	Stop	Strand
I	1	66	66				H
Q	68	136	69	1			L
M	137	205	69				H
nad2	206	1216	1011		ATT	TAA	H
W	1215	1283	69	-2			H
C	1276	1337	62	-8			L
Y	1338	1401	64				L
cox1	1403	2936	1534	1	AAC	T	H
L2	2937	3001	65				H
cox2	3002	3685	684		ATT	TAA	H
K	3689	3757	69	3			H
D	3758	3822	65				H
atp8	3823	3978	156		ATT	TAA	H
atp6	3972	4646	675	-7	ATG	TAA	H
cox3	4646	5434	789	-1	ATG	TAA	H
G	5437	5501	65	2			H
nad3	5502	5855	354		ATA	TAG	H
A	5854	5917	64	-2			H
R	5918	5980	63				H
N	5980	6044	65	-1			H
S1	6045	6111	67				H
E	6112	6175	64				H
F	6175	6238	64	-1			L
nad5	6238	7952	1715	-1	ATT	TA	L
H	7953	8016	64				L
nad4	8016	9346	1331	-1	ATG	TA	L
nad4l	9340	9627	288	-7	ATG	TAA	L
T	9630	9692	63	2			H
P	9693	9757	65				L
nad6	9760	10263	504	2	ATT	TAA	H
cytb	10263	11402	1140	-1	ATG	TAG	H
S2	11401	11467	67	-2			H
nad1	11485	12435	951	17	TTG	TAG	L
L1	12437	12501	65	1			L
16S RNA	12502	13772	1271				L
V	13773	13842	70				L
12S RNA	13843	14687	845				L
Overlap:	12	gap:	8
Table S3: Location of features in the mitochondrial genome of 11 sequences.

## Sheet: Batocera sp
Gene	Position		Size	Intergenic nucleotides	Codon
	From	To			Start	Stop	Strand
I	1	70	70				H
Q	72	140	69	1			L
M	140	208	69	-1			H
nad2	209	1219	1011		ATT	TAA	H
W	1218	1283	66	-2			H
C	2712	2774	63	1428			L
Y	2775	2840	66				L
cox1	2842	4375	1534	1	AAA	T	H
L2	4376	4440	65				H
cox2	4441	5128	688		ATC	T	H
K	5129	5197	69				H
D	5198	5262	65				H
atp8	5263	5418	156		ATT	TAA	H
atp6	5412	6086	675	-7	ATG	TAA	H
cox3	6086	6873	788	-1	ATG	TA	H
G	6873	6936	64	-1			H
nad3	6937	7290	354		ATC	TAG	H
A	7289	7353	65	-2			H
R	7354	7415	62				H
N	7415	7481	67	-1			H
S1	7482	7548	67				H
E	7549	7612	64				H
F	7612	7675	64	-1			L
nad5	7675	9392	1718	-1	ATT	TA	L
H	9393	9455	63				L
nad4	9455	10788	1334	-1	ATG	TA	L
nad4l	10782	11069	288	-7	ATG	TAA	L
T	11072	11135	64	2			H
P	11136	11200	65				L
nad6	11203	11706	504	2	ATT	TAA	H
cytb	11706	12848	1143	-1	ATG	TAG	H
S2	12847	12911	65	-2			H
nad1	12932	13882	951	20	TTG	TAG	L
L1	13884	13948	65	1			L
16S RNA	13949	15232	1284				L
V	15233	15301	69				L
12S RNA	15302	16085	784				L
Overlap:	13	gap:	7

## Sheet: Eutetrapha metallescens
Gene	Position		Size	Intergenic nucleotides	Codon
	From	To			Start	Stop	Strand
I	1	65	65				H
Q	63	131	69	-3			L
M	132	200	69				H
nad2	201	1208	1008		ATC	TAA	H
W	1207	1272	66	-2			H
C	1265	1327	63	-8			L
Y	1328	1393	66				L
cox1	1395	2928	1534	1	AAC	T	H
L2	2929	2993	65				H
cox2	2994	3681	688		ATT	T	H
K	3682	3751	70				H
D	3756	3821	66	4			H
atp8	3822	3977	156		ATT	TAA	H
atp6	3971	4645	675	-7	ATG	TAA	H
cox3	4645	5433	789	-1	ATG	TAA	H
G	5436	5502	67	2			H
nad3	5503	5856	354		ATT	TAG	H
A	5855	5919	65	-2			H
R	5920	5982	63				H
N	5982	6045	64	-1			H
S1	6046	6112	67				H
E	6113	6175	63				H
F	6175	6238	64	-1			L
nad5	6238	7955	1718	-1	ATA	TA	L
H	7953	8015	63	-3			L
nad4	8015	9345	1331	-1	ATG	TA	L
nad4l	9339	9626	288	-7	ATG	TAA	L
T	9629	9691	63	2			H
P	9692	9757	66				L
nad6	9760	10263	504	2	ATT	TAA	H
cytb	10263	11402	1140	-1	ATG	TAG	H
S2	11401	11467	67	-2			H
nad1	11488	12438	951	20	TTG	TAG	L
L1	12440	12502	63	1			L
16S RNA	12503	13783	1281				L
V	13784	13854	71				L
12S RNA	13855	14634	780				L
Overlap:	14	gap:	7

## Sheet: Glenea pulchra
Gene	Position		Size	Intergenic nucleotides	Codon
	From	To			Start	Stop	Strand
I	1	64	64				H
Q	62	130	69	-3			L
M	130	198	69	-1			H
nad2	199	1206	1008		ATT	TAA	H
W	1205	1270	66	-2			H
C	1263	1323	61	-8			L
Y	1324	1387	64				L
cox1	1389	2922	1534	1	AAC	T	H
L2	2923	2987	65				H
cox2	2988	3675	688		ATT	T	H
K	3676	3745	70				H
D	3748	3813	66	2			H
atp8	3814	3969	156		ATT	TAA	H
atp6	3963	4637	675	-7	ATG	TAA	H
cox3	4637	5425	789	-1	ATG	TAA	H
G	5428	5492	65	2			H
nad3	5493	5846	354		ATT	TAG	H
A	5845	5910	66	-2			H
R	5911	5973	63				H
N	5973	6037	65	-1			H
S1	6038	6104	67				H
E	6105	6166	62				H
F	6167	6230	64				L
nad5	6228	7941	1714	-3	ATG	T	L
H	7942	8004	63				L
nad4	8004	9337	1334	-1	ATG	TA	L
nad4l	9331	9618	288	-7	ATG	TAA	L
T	9621	9685	65	2			H
P	9686	9751	66				L
nad6	9754	10257	504	2	ATT	TAA	H
cytb	10257	11396	1140	-1	ATG	TAG	H
S2	11395	11459	65	-2			H
nad1	11477	12427	951	17	TTG	TAG	L
L1	12429	12491	63	1			L
16S RNA	12492	13771	1280				L
V	13772	13841	70				L
12S RNA	13855	14638	784	13			L
Overlap:	13	gap:	8

## Sheet: Lamiomimus gottschei
Gene	Position		Size	Intergenic nucleotides	Codon
	From	To			Start	Stop	Strand
I	1	66	66				H
Q	77	145	69	10			L
M	145	213	69	-1			H
nad2	214	1224	1011		ATC	TAA	H
W	1223	1289	67	-2			H
C	1286	1344	59	-4			L
Y	1345	1410	66				L
cox1	1412	2947	1536	1	AAC	TAA	H
L2	2943	3007	65	-5			H
cox2	3008	3695	688		ATT	T	H
K	3696	3764	69				H
D	3765	3830	66				H
atp8	3831	3986	156		ATT	TAA	H
atp6	3980	4654	675	-7	ATG	TAA	H
cox3	4654	5442	789	-1	ATG	TAA	H
G	5442	5505	64	-1			H
nad3	5506	5859	354		ATT	TAG	H
A	5858	5923	66	-2			H
R	5924	5984	61				H
N	5985	6048	64				H
S1	6049	6115	67				H
E	6117	6180	64	1			H
F	6181	6245	65				L
nad5	6245	7954	1710	-1	ATT	TAA	L
H	7961	8024	64	6			L
nad4	8024	9357	1334	-1	ATG	TA	L
nad4l	9351	9638	288	-7	ATG	TAA	L
T	9641	9704	64	2			H
P	9705	9769	65				L
nad6	9772	10275	504	2	ATT	TAA	H
cytb	10275	11414	1140	-1	ATG	TAG	H
S2	11413	11479	67	-2			H
nad1	11497	12447	951	17	TTG	TAG	L
L1	12449	12513	65	1			L
16S RNA	12514	13789	1276				L
V	13790	13859	70				L
12S RNA	13860	14658	799				L
Overlap:	13	gap:	8

## Sheet: Macrochenus isabellinus
Gene	Position		Size	Intergenic nucleotides	Codon
	From	To			Start	Stop	Strand
I	1	67	67				H
Q	69	137	69	1			L
M	137	205	69	-1			H
nad2	206	1216	1011		ATT	TAA	H
W	1215	1282	68	-2			H
C	1275	1338	64	-8			L
Y	1340	1404	65	1			L
cox1	1406	2939	1534	1	AAC	T	H
L2	2940	3004	65				H
cox2	3005	3692	688		ATC	T	H
K	3693	3761	69				H
D	3762	3827	66				H
atp8	3828	3983	156		ATT	TAG	H
atp6	3977	4651	675	-7	ATG	TAA	H
cox3	4651	5439	789	-1	ATG	TAA	H
G	5442	5505	64	2			H
nad3	5506	5859	354		ATT	TAG	H
A	5858	5922	65	-2			H
R	5923	5984	62				H
N	5984	6047	64	-1			H
S1	6048	6114	67				H
E	6115	6178	64				H
F	6182	6245	64	3			L
nad5	6245	7962	1718	-1	ATT	TA	L
H	7963	8026	64				L
nad4	8026	9359	1334	-1	ATG	TA	L
nad4l	9353	9640	288	-7	ATG	TAA	L
T	9643	9706	64	2			H
P	9707	9770	64				L
nad6	9773	10276	504	2	ATT	TAA	H
cytb	10276	11415	1140	-1	ATG	TAA	H
S2	11418	11486	69	2			H
nad1	11504	12454	951	17	TTG	TAG	L
L1	12456	12520	65	1			L
16S RNA	12521	13794	1274				L
V	13795	13863	69				L
12S RNA	13864	14646	783				L
Overlap:	11	gap:	10

## Sheet: Mesosa myops
Gene	Position		Size	Intergenic nucleotides	Codon
	From	To			Start	Stop	Strand
I	1	70	70				H
Q	71	139	69				L
M	139	207	69	-1			H
nad2	208	1215	1008		ATC	TAA	H
W	1485	1551	67	269			H
C	1544	1604	61	-8			L
Y	1605	1670	66				L
cox1	1672	3205	1534	1	ATT	T	H
L2	3206	3270	65				H
cox2	3271	3958	688		ATT	T	H
K	3959	4027	69				H
D	4028	4092	65				H
atp8	4093	4248	156		ATT	TAA	H
atp6	4242	4916	675	-7	ATG	TAA	H
cox3	4916	5704	789	-1	ATG	TAA	H
G	5708	5771	64	3			H
nad3	5772	6125	354		ATT	TAG	H
A	6124	6188	65	-2			H
R	6189	6252	64				H
N	6252	6320	69	-1			H
S1	6321	6386	66				H
E	6387	6450	64				H
F	6450	6513	64	-1			L
nad5	6513	8230	1718	-1	ATT	TA	L
H	8231	8294	64				L
nad4	8294	9628	1335	-1	ATG	TAA	L
nad4l	9622	9909	288	-7	ATG	TAA	L
T	9912	9976	65	2			H
P	9977	10041	65				L
nad6	10044	10550	507	2	ATT	TAA	H
cytb	10550	11692	1143	-1	ATG	TAG	H
S2	11691	11758	68	-2			H
nad1	11776	12726	951	17	TTG	TAG	L
L1	12728	12791	64	1			L
16S RNA	12792	14068	1277				L
V	14069	14138	70				L
12S RNA	14139	14967	829				L
Overlap:	12	gap:	7

## Sheet: Oberea vittata
Gene	Position		Size	Intergenic nucleotides	Codon
	From	To			Start	Stop	Strand
I	1	66	66				H
Q	64	132	69	-3			L
M	134	202	69	1			H
nad2	203	1213	1011		ATT	TAA	H
W	1212	1275	64	-2			H
C	1268	1329	62	-8			L
Y	1330	1395	66				L
cox1	1397	2930	1534	1	AAC	T	H
L2	2931	2995	65				H
cox2	2996	3683	688		ATT	T	H
K	3684	3752	69				H
D	3753	3817	65				H
atp8	3818	3973	156		ATT	TAA	H
atp6	3967	4641	675	-7	ATG	TAA	H
cox3	4641	5429	789	-1	ATG	TAA	H
G	5432	5495	64	2			H
nad3	5496	5849	354		ATT	TAG	H
A	5848	5914	67	-2			H
R	5915	5979	65				H
N	5979	6044	66	-1			H
S1	6045	6111	67				H
E	6113	6175	63	1			H
F	6174	6238	65	-2			L
nad5	6238	7952	1715	-1	ATT	TA	L
H	7953	8016	64				L
nad4	8016	9349	1334	-1	ATG	TA	L
nad4l	9343	9630	288	-7	ATG	TAA	L
T	9633	9696	64	2			H
P	9697	9761	65				L
nad6	9764	10264	501	2	ATA	TAA	H
cytb	10264	11403	1140	-1	ATG	TAG	H
S2	11402	11469	68	-2			H
nad1	11487	12437	951	17	TTG	TAG	L
L1	12439	12503	65	1			L
16S RNA	12504	13782	1279				L
V	13783	13851	69				L
12S RNA	13856	14643	788	4			L
Overlap:	13	gap:	9

## Sheet: Pharsalia subgemmata
Gene	Position		Size	Intergenic nucleotides	Codon
	From	To			Start	Stop	Strand
I	1	64	64				H
Q	66	134	69	1			L
M	134	202	69	-1			H
nad2	203	1213	1011		ATT	TAA	H
W	1212	1278	67	-2			H
C	1271	1332	62	-8			L
Y	1333	1398	66				L
cox1	1400	2933	1534	1	AAC	T	H
L2	2934	2998	65				H
cox2	2999	3686	688		ATT	T	H
K	3687	3755	69				H
D	3756	3822	67				H
atp8	3823	3978	156		ATT	TAG	H
atp6	3972	4646	675	-7	ATG	TAA	H
cox3	4646	5433	788	-1	ATG	TA	H
G	5433	5497	65	-1			H
nad3	5498	5851	354		ATA	TAG	H
A	5850	5914	65	-2			H
R	5915	5976	62				H
N	5977	6042	66				H
S1	6043	6109	67				H
E	6110	6173	64				H
F	6173	6236	64	-1			L
nad5	6236	7950	1715	-1	ATT	TA	L
H	7951	8014	64				L
nad4	8014	9347	1334	-1	ATG	TA	L
nad4l	9341	9628	288	-7	ATG	TAA	L
T	9631	9694	64	2			H
P	9695	9758	64				L
nad6	9761	10264	504	2	ATT	TAA	H
cytb	10264	11403	1140	-1	ATG	TAG	H
S2	11402	11466	65	-2			H
nad1	11491	12441	951	24	TTG	TAG	L
L1	12443	12506	64	1			L
16S RNA	12507	13782	1276				L
V	13783	13851	69				L
12S RNA	13854	14629	776	2			L
Overlap:	13	gap:	7

## Sheet: Rondibilis sp
Gene	Position		Size	Intergenic nucleotides	Codon
	From	To			Start	Stop	Strand
I	1	65	65				H
Q	73	141	69	7			L
M	142	209	68				H
nad2	210	1214	1005		ATT	TAA	H
W	1213	1280	68	-2			H
C	1273	1333	61	-8			L
Y	1334	1397	64				L
cox1	1399	2929	1531	1	AAC	T	H
L2	2930	2995	66				H
cox2	2996	3683	688		ATT	T	H
K	3684	3753	70				H
D	3753	3817	65	-1			H
atp8	3818	3973	156		ATC	TAA	H
atp6	3967	4641	675	-7	ATG	TAA	H
cox3	4641	5429	789	-1	ATG	TAG	H
G	5434	5497	64	4			H
nad3	5498	5851	354		ATT	TAG	H
A	5850	5915	66	-2			H
R	5916	5976	61				H
N	5977	6040	64				H
S1	6041	6106	66				H
E	6107	6170	64				H
F	6170	6234	65	-1			L
nad5	6234	7951	1718	-1	ATT	TA	L
H	7952	8016	65				L
nad4	8016	9350	1335	-1	ATG	TAA	L
nad4l	9344	9631	288	-7	ATG	TAA	L
T	9636	9697	62	4			H
P	9698	9761	64				L
nad6	9764	10270	507	2	ATT	TAA	H
cytb	10270	11409	1140	-1	ATG	TAG	H
S2	11408	11474	67	-2			H
nad1	11492	12442	951	17	TTG	TAG	L
L1	12444	12505	62	1			L
16S RNA	12506	13775	1270				L
V	13776	13845	70				L
12S RNA	13846	14632	787				L
Overlap:	12	gap:	7

[truncated: 1 more sheets: Saperda subobliterata]
