# Supplementary material for: The Phylogenetic Relationship of Lamiinae (Coleoptera: Cerambycidae) Using Mitochondrial Genomes
Source: Genes (Basel). 2023 Dec 20;15(1):13. doi: 10.3390/genes15010013 (PMC10815127; doi:10.3390/genes15010013)
Supplement: Supplementary file 1 [file genes-15-00013-s001.zip › Table S4.xls]

## Sheet: Sheet1
Regions	Family		Genus	Organism	Full length (bp)	A (%) (+)	T (%) (+)	C (%) (+)	G (%) (+)	A+T (%) (+)	G+C (%) (+)	AT skew (+)	GC skew (+)
Full genome	Cerambycidae	Lamiinae	Acalolepta	Acalolepta permutans	15500	38.2	39.2	13.6	9.1	77.4	22.7	-0.012	-0.2
Full genome	Cerambycidae	Lamiinae	Batocera	Batocera sp.	16843	39.3	36.3	14.7	9.7	75.6	24.4	0.041	-0.207
Full genome	Cerambycidae	Lamiinae	Eutetrapha	Eutetrapha metallescens	15505	39	37.9	14.4	8.8	76.9	23.2	0.015	-0.243
Full genome	Cerambycidae	Lamiinae	Glenea	Glenea pulchra	15470	38.8	37.4	14.9	8.9	76.2	23.8	0.02	-0.252
Full genome	Cerambycidae	Lamiinae	Lamiomimus	Lamiomimus gottschei	16421	38.3	36.3	16	9.4	74.6	25.4	0.027	-0.262
Full genome	Cerambycidae	Lamiinae	Macrochenus	Macrochenus isabellinus	15675	38.9	37.2	14.6	9.3	76.1	23.9	0.022	-0.222
Full genome	Cerambycidae	Lamiinae	Mesosa	Mesosa myops	18499	38.5	38.7	14.2	8.6	77.2	22.8	-0.002	-0.245
Full genome	Cerambycidae	Lamiinae	Oberea	Oberea vittata	15494	39.9	36.8	14.2	9	76.7	23.2	0.041	-0.222
Full genome	Cerambycidae	Lamiinae	Pharsalia	Pharsalia subgemmata	16553	40	39.1	12.4	8.6	79.1	21	0.011	-0.179
Full genome	Cerambycidae	Lamiinae	Rondibilis	Rondibilis sp.	15854	39.2	39.2	12.6	9	78.4	21.6	-0.001	-0.169
Full genome	Cerambycidae	Lamiinae	Saperda	Saperda subobliterata	15499	38.9	36.1	16	8.9	75	24.9	0.037	-0.284
Table S4. Nucleotide composition and skewness of the whole mitogenomes
