# Supplementary material for: The Phylogenetic Relationship of Lamiinae (Coleoptera: Cerambycidae) Using Mitochondrial Genomes
Source: Genes (Basel). 2023 Dec 20;15(1):13. doi: 10.3390/genes15010013 (PMC10815127; doi:10.3390/genes15010013)
Supplement: Supplementary file 1 [file genes-15-00013-s001.zip › Table S5.xls]

## Sheet: PCG1
species	Strand	AT skew	GC skew
Acalolepta permutans	+	-0.146	-0.127
	-	-0.173	0.292
Batocera sp.	+	-0.098	-0.173
	-	-0.21	0.31
Eutetrapha metallescens	+	-0.116	-0.165
	-	-0.193	0.327
Glenea pulchra	+	-0.105	-0.172
	-	-0.198	0.348
Lamiomimus gottschei	+	-0.091	-0.202
	-	-0.203	0.308
Macrochenus isabellinus	+	-0.11	-0.165
	-	-0.203	0.283
Mesosa myops	+	-0.112	-0.173
	-	-0.194	0.26
Oberea vittata	+	-0.076	-0.147
	-	-0.216	0.292
Pharsalia subgemmata	+	-0.122	-0.068
	-	-0.196	0.242
Rondibilis sp.	+	-0.121	-0.1
	-	-0.181	0.25
Saperda subobliterata	+	-0.087	-0.221
	-	-0.222	0.367
Table S5: AT skew and GC skew of nucleotide sequence of 13PCGs

## Sheet: geom_line
Regions	Strand	Size (bp)	T(U)	C	A	G	AT(%)	GC(%)	GT(%)	AT skewness	GC skewness	Species	Genus	Subfamily	Family	Superfamily	Order	Class
Full genome	+	18499	38.7	14.2	38.5	8.6	77.2	22.8	47.3	-0.002	-0.245	Mesosini;Mesosa	Mesosini;Mesosa	Lamiinae	Cerambycidae	Chrysomeloidea	Neoptera	N/A
PCGs	+	6852	40.7	15.7	32.5	11.1	73.2	26.8	51.8	-0.112	-0.173	Mesosini;Mesosa	Mesosini;Mesosa	Lamiinae	Cerambycidae	Chrysomeloidea	Neoptera	N/A
PCGs	-	4290	47	7.9	31.7	13.4	78.7	21.3	60.4	-0.194	0.26	Mesosini;Mesosa	Mesosini;Mesosa	Lamiinae	Cerambycidae	Chrysomeloidea	Neoptera	N/A
tRNAs	+	930	37.2	11.2	40.3	11.3	77.5	22.5	48.5	0.04	0.005	Mesosini;Mesosa	Mesosini;Mesosa	Lamiinae	Cerambycidae	Chrysomeloidea	Neoptera	N/A
tRNAs	-	523	38.8	7.1	40	14.1	78.8	21.2	52.9	0.015	0.333	Mesosini;Mesosa	Mesosini;Mesosa	Lamiinae	Cerambycidae	Chrysomeloidea	Neoptera	N/A
rRNAs	-	2106	42.2	6.2	38.2	13.4	80.4	19.6	55.6	-0.049	0.37	Mesosini;Mesosa	Mesosini;Mesosa	Lamiinae	Cerambycidae	Chrysomeloidea	Neoptera	N/A
1st codon position	+	2284	31.9	15.7	33.9	18.5	65.8	34.2	50.4	0.03	0.083	Mesosini;Mesosa	Mesosini;Mesosa	Lamiinae	Cerambycidae	Chrysomeloidea	Neoptera	N/A
1st codon position	-	1430	44.4	6.8	30.8	18	75.2	24.8	62.4	-0.181	0.454	Mesosini;Mesosa	Mesosini;Mesosa	Lamiinae	Cerambycidae	Chrysomeloidea	Neoptera	N/A
2nd codon position	+	2284	45.1	20.7	21.4	12.9	66.5	33.6	58	-0.357	-0.233	Mesosini;Mesosa	Mesosini;Mesosa	Lamiinae	Cerambycidae	Chrysomeloidea	Neoptera	N/A
2nd codon position	-	1430	49.4	15.4	20.4	14.8	69.8	30.2	64.2	-0.415	-0.021	Mesosini;Mesosa	Mesosini;Mesosa	Lamiinae	Cerambycidae	Chrysomeloidea	Neoptera	N/A
3rd codon position	+	2284	45.1	10.9	42.2	1.9	87.3	12.8	47	-0.033	-0.699	Mesosini;Mesosa	Mesosini;Mesosa	Lamiinae	Cerambycidae	Chrysomeloidea	Neoptera	N/A
3rd codon position	-	1430	47.1	1.5	44	7.4	91.1	8.9	54.5	-0.035	0.669	Mesosini;Mesosa	Mesosini;Mesosa	Lamiinae	Cerambycidae	Chrysomeloidea	Neoptera	N/A
atp6	+	675	40.3	17.8	32.4	9.5	72.7	27.3	49.8	-0.108	-0.304	Mesosini;Mesosa	Mesosini;Mesosa	Lamiinae	Cerambycidae	Chrysomeloidea	Neoptera	N/A
atp8	+	156	44.9	9	41	5.1	85.9	14.1	50	-0.045	-0.273	Mesosini;Mesosa	Mesosini;Mesosa	Lamiinae	Cerambycidae	Chrysomeloidea	Neoptera	N/A
cox1	+	1534	37.7	16.1	30.8	15.4	68.5	31.5	53.1	-0.1	-0.023	Mesosini;Mesosa	Mesosini;Mesosa	Lamiinae	Cerambycidae	Chrysomeloidea	Neoptera	N/A
cox2	+	688	37.9	16.7	33.7	11.6	71.6	28.3	49.5	-0.059	-0.179	Mesosini;Mesosa	Mesosini;Mesosa	Lamiinae	Cerambycidae	Chrysomeloidea	Neoptera	N/A
cox3	+	789	40.1	15.2	31.4	13.3	71.5	28.5	53.4	-0.121	-0.067	Mesosini;Mesosa	Mesosini;Mesosa	Lamiinae	Cerambycidae	Chrysomeloidea	Neoptera	N/A
cytb	+	1143	40.8	17.3	30.5	11.4	71.3	28.7	52.2	-0.144	-0.207	Mesosini;Mesosa	Mesosini;Mesosa	Lamiinae	Cerambycidae	Chrysomeloidea	Neoptera	N/A
nad1	-	951	46.9	7.5	30.5	15.1	77.4	22.6	62	-0.212	0.34	Mesosini;Mesosa	Mesosini;Mesosa	Lamiinae	Cerambycidae	Chrysomeloidea	Neoptera	N/A
nad2	+	1008	43.8	15.3	32.7	8.2	76.5	23.5	52	-0.144	-0.3	Mesosini;Mesosa	Mesosini;Mesosa	Lamiinae	Cerambycidae	Chrysomeloidea	Neoptera	N/A
nad3	+	354	42.4	13.8	35.3	8.5	77.7	22.3	50.9	-0.091	-0.241	Mesosini;Mesosa	Mesosini;Mesosa	Lamiinae	Cerambycidae	Chrysomeloidea	Neoptera	N/A
nad4	-	1335	48.9	7.5	31	12.6	79.9	20.1	61.5	-0.224	0.254	Mesosini;Mesosa	Mesosini;Mesosa	Lamiinae	Cerambycidae	Chrysomeloidea	Neoptera	N/A
nad4L	-	288	51.4	7.6	30.9	10.1	82.3	17.7	61.5	-0.249	0.137	Mesosini;Mesosa	Mesosini;Mesosa	Lamiinae	Cerambycidae	Chrysomeloidea	Neoptera	N/A
nad5	-	1718	44.8	8.4	33.1	13.6	77.9	22	58.4	-0.15	0.235	Mesosini;Mesosa	Mesosini;Mesosa	Lamiinae	Cerambycidae	Chrysomeloidea	Neoptera	N/A
nad6	+	507	46.4	12.2	36.5	4.9	82.9	17.1	51.3	-0.119	-0.425	Mesosini;Mesosa	Mesosini;Mesosa	Lamiinae	Cerambycidae	Chrysomeloidea	Neoptera	N/A
rrnL	-	1277	42.8	5.8	38.6	12.8	81.4	18.6	55.6	-0.052	0.376	Mesosini;Mesosa	Mesosini;Mesosa	Lamiinae	Cerambycidae	Chrysomeloidea	Neoptera	N/A
rrnS	-	829	41.1	6.8	37.6	14.5	78.7	21.3	55.6	-0.044	0.364	Mesosini;Mesosa	Mesosini;Mesosa	Lamiinae	Cerambycidae	Chrysomeloidea	Neoptera	N/A
Full genome	+	15854	39.2	12.6	39.2	9	78.4	21.6	48.2	-0.001	-0.169	Acantho_nini_sp	Acantho_nini_sp	Lamiinae	Cerambycidae	Chrysomeloidea	Neoptera	N/A
PCGs	+	6843	41.7	14.1	32.7	11.5	74.4	25.6	53.2	-0.121	-0.1	Acantho_nini_sp	Acantho_nini_sp	Lamiinae	Cerambycidae	Chrysomeloidea	Neoptera	N/A
PCGs	-	4290	47.3	7.5	32.8	12.4	80.1	19.9	59.7	-0.181	0.25	Acantho_nini_sp	Acantho_nini_sp	Lamiinae	Cerambycidae	Chrysomeloidea	Neoptera	N/A
tRNAs	+	916	37.2	11.1	40.7	10.9	77.9	22	48.1	0.045	-0.01	Acantho_nini_sp	Acantho_nini_sp	Lamiinae	Cerambycidae	Chrysomeloidea	Neoptera	N/A
tRNAs	-	520	38.3	6.7	39.6	15.4	77.9	22.1	53.7	0.017	0.391	Acantho_nini_sp	Acantho_nini_sp	Lamiinae	Cerambycidae	Chrysomeloidea	Neoptera	N/A
rRNAs	-	2057	41.4	6.4	40	12.3	81.4	18.7	53.7	-0.017	0.318	Acantho_nini_sp	Acantho_nini_sp	Lamiinae	Cerambycidae	Chrysomeloidea	Neoptera	N/A
1st codon position	+	2281	32.6	14.6	34.4	18.4	67	33	51	0.027	0.117	Acantho_nini_sp	Acantho_nini_sp	Lamiinae	Cerambycidae	Chrysomeloidea	Neoptera	N/A
1st codon position	-	1430	42.7	6.9	34.2	16.2	76.9	23.1	58.9	-0.111	0.4	Acantho_nini_sp	Acantho_nini_sp	Lamiinae	Cerambycidae	Chrysomeloidea	Neoptera	N/A
2nd codon position	+	2281	46	20.1	21.1	12.8	67.1	32.9	58.8	-0.37	-0.224	Acantho_nini_sp	Acantho_nini_sp	Lamiinae	Cerambycidae	Chrysomeloidea	Neoptera	N/A
2nd codon position	-	1430	50.5	14	20.5	15	71	29	65.5	-0.423	0.036	Acantho_nini_sp	Acantho_nini_sp	Lamiinae	Cerambycidae	Chrysomeloidea	Neoptera	N/A
3rd codon position	+	2281	46.5	7.6	42.5	3.4	89	11	49.9	-0.044	-0.378	Acantho_nini_sp	Acantho_nini_sp	Lamiinae	Cerambycidae	Chrysomeloidea	Neoptera	N/A
3rd codon position	-	1430	48.7	1.5	43.7	6.1	92.4	7.6	54.8	-0.054	0.611	Acantho_nini_sp	Acantho_nini_sp	Lamiinae	Cerambycidae	Chrysomeloidea	Neoptera	N/A
atp6	+	675	43.3	15	32.4	9.3	75.7	24.3	52.6	-0.143	-0.232	Acantho_nini_sp	Acantho_nini_sp	Lamiinae	Cerambycidae	Chrysomeloidea	Neoptera	N/A
atp8	+	156	45.5	9.6	42.9	1.9	88.4	11.5	47.4	-0.029	-0.667	Acantho_nini_sp	Acantho_nini_sp	Lamiinae	Cerambycidae	Chrysomeloidea	Neoptera	N/A
cox1	+	1531	37.9	15	30.8	16.3	68.7	31.3	54.2	-0.103	0.044	Acantho_nini_sp	Acantho_nini_sp	Lamiinae	Cerambycidae	Chrysomeloidea	Neoptera	N/A
cox2	+	688	40	16.1	32.6	11.3	72.6	27.4	51.3	-0.102	-0.175	Acantho_nini_sp	Acantho_nini_sp	Lamiinae	Cerambycidae	Chrysomeloidea	Neoptera	N/A
cox3	+	789	39.9	15.6	31.4	13.1	71.3	28.7	53	-0.119	-0.088	Acantho_nini_sp	Acantho_nini_sp	Lamiinae	Cerambycidae	Chrysomeloidea	Neoptera	N/A
cytb	+	1140	41.1	15.2	32.3	11.4	73.4	26.6	52.5	-0.121	-0.142	Acantho_nini_sp	Acantho_nini_sp	Lamiinae	Cerambycidae	Chrysomeloidea	Neoptera	N/A
nad1	-	951	45.8	7.9	32.8	13.5	78.6	21.4	59.3	-0.166	0.261	Acantho_nini_sp	Acantho_nini_sp	Lamiinae	Cerambycidae	Chrysomeloidea	Neoptera	N/A
nad2	+	1005	44.4	12.6	33.2	9.8	77.6	22.4	54.2	-0.144	-0.129	Acantho_nini_sp	Acantho_nini_sp	Lamiinae	Cerambycidae	Chrysomeloidea	Neoptera	N/A
nad3	+	354	46.3	11.9	32.5	9.3	78.8	21.2	55.6	-0.176	-0.12	Acantho_nini_sp	Acantho_nini_sp	Lamiinae	Cerambycidae	Chrysomeloidea	Neoptera	N/A
nad4	-	1335	48.3	7.6	32.1	12	80.4	19.6	60.3	-0.201	0.226	Acantho_nini_sp	Acantho_nini_sp	Lamiinae	Cerambycidae	Chrysomeloidea	Neoptera	N/A
nad4L	-	288	52.1	5.6	31.6	10.8	83.7	16.4	62.9	-0.245	0.319	Acantho_nini_sp	Acantho_nini_sp	Lamiinae	Cerambycidae	Chrysomeloidea	Neoptera	N/A
nad5	-	1718	46.6	7.5	33.5	12.5	80.1	20	59.1	-0.163	0.251	Acantho_nini_sp	Acantho_nini_sp	Lamiinae	Cerambycidae	Chrysomeloidea	Neoptera	N/A
nad6	+	507	47.9	8.5	37.5	6.1	85.4	14.6	54	-0.122	-0.162	Acantho_nini_sp	Acantho_nini_sp	Lamiinae	Cerambycidae	Chrysomeloidea	Neoptera	N/A
rrnL	-	1270	41.6	6.1	40.5	11.9	82.1	18	53.5	-0.013	0.325	Acantho_nini_sp	Acantho_nini_sp	Lamiinae	Cerambycidae	Chrysomeloidea	Neoptera	N/A
rrnS	-	787	41	6.9	39.1	13	80.1	19.9	54	-0.024	0.308	Acantho_nini_sp	Acantho_nini_sp	Lamiinae	Cerambycidae	Chrysomeloidea	Neoptera	N/A
Full genome	+	15499	36.1	16	38.9	8.9	75	24.9	45	0.037	-0.284	Lamiina_JY-2022	Lamiina_JY-2022	Lamiinae	Cerambycidae	Chrysomeloidea	Neoptera	N/A
PCGs	+	6843	39	17.3	32.7	11	71.7	28.3	50	-0.087	-0.221	Lamiina_JY-2022	Lamiina_JY-2022	Lamiinae	Cerambycidae	Chrysomeloidea	Neoptera	N/A
PCGs	-	4275	46.8	7.4	29.8	16	76.6	23.4	62.8	-0.222	0.367	Lamiina_JY-2022	Lamiina_JY-2022	Lamiinae	Cerambycidae	Chrysomeloidea	Neoptera	N/A
tRNAs	+	922	36.7	11.9	40	11.4	76.7	23.3	48.1	0.044	-0.023	Lamiina_JY-2022	Lamiina_JY-2022	Lamiinae	Cerambycidae	Chrysomeloidea	Neoptera	N/A
tRNAs	-	525	38.9	7	38.5	15.6	77.4	22.6	54.5	-0.005	0.378	Lamiina_JY-2022	Lamiina_JY-2022	Lamiinae	Cerambycidae	Chrysomeloidea	Neoptera	N/A
rRNAs	-	2059	40.4	6.4	36.3	16.9	76.7	23.3	57.3	-0.053	0.454	Lamiina_JY-2022	Lamiina_JY-2022	Lamiinae	Cerambycidae	Chrysomeloidea	Neoptera	N/A
1st codon position	+	2281	29.7	17.4	34.5	18.4	64.2	35.8	48.1	0.074	0.026	Lamiina_JY-2022	Lamiina_JY-2022	Lamiinae	Cerambycidae	Chrysomeloidea	Neoptera	N/A
1st codon position	-	1425	43	6.6	30.8	19.6	73.8	26.2	62.6	-0.165	0.496	Lamiina_JY-2022	Lamiina_JY-2022	Lamiinae	Cerambycidae	Chrysomeloidea	Neoptera	N/A
2nd codon position	+	2281	45.1	20.7	21	13.2	66.1	33.9	58.3	-0.364	-0.222	Lamiina_JY-2022	Lamiina_JY-2022	Lamiinae	Cerambycidae	Chrysomeloidea	Neoptera	N/A
2nd codon position	-	1425	50.7	14.2	19.2	15.9	69.9	30.1	66.6	-0.452	0.058	Lamiina_JY-2022	Lamiina_JY-2022	Lamiinae	Cerambycidae	Chrysomeloidea	Neoptera	N/A
3rd codon position	+	2281	42.1	13.7	42.6	1.6	84.7	15.3	43.7	0.006	-0.794	Lamiina_JY-2022	Lamiina_JY-2022	Lamiinae	Cerambycidae	Chrysomeloidea	Neoptera	N/A
3rd codon position	-	1425	46.7	1.5	39.4	12.5	86.1	14	59.2	-0.085	0.789	Lamiina_JY-2022	Lamiina_JY-2022	Lamiinae	Cerambycidae	Chrysomeloidea	Neoptera	N/A
atp6	+	675	41.3	16.7	32.7	9.2	74	25.9	50.5	-0.116	-0.291	Lamiina_JY-2022	Lamiina_JY-2022	Lamiinae	Cerambycidae	Chrysomeloidea	Neoptera	N/A
atp8	+	156	43.6	14.1	37.2	5.1	80.8	19.2	48.7	-0.079	-0.467	Lamiina_JY-2022	Lamiina_JY-2022	Lamiinae	Cerambycidae	Chrysomeloidea	Neoptera	N/A
cox1	+	1536	35.1	18.9	30.7	15.4	65.8	34.3	50.5	-0.067	-0.103	Lamiina_JY-2022	Lamiina_JY-2022	Lamiinae	Cerambycidae	Chrysomeloidea	Neoptera	N/A
cox2	+	688	39	17	33.1	10.9	72.1	27.9	49.9	-0.081	-0.219	Lamiina_JY-2022	Lamiina_JY-2022	Lamiinae	Cerambycidae	Chrysomeloidea	Neoptera	N/A
cox3	+	789	38	18.1	30.7	13.2	68.7	31.3	51.2	-0.107	-0.158	Lamiina_JY-2022	Lamiina_JY-2022	Lamiinae	Cerambycidae	Chrysomeloidea	Neoptera	N/A
cytb	+	1140	38.8	18.5	31.2	11.5	70	30	50.3	-0.108	-0.234	Lamiina_JY-2022	Lamiina_JY-2022	Lamiinae	Cerambycidae	Chrysomeloidea	Neoptera	N/A
nad1	-	951	46.6	7.5	28.2	17.8	74.8	25.3	64.4	-0.246	0.408	Lamiina_JY-2022	Lamiina_JY-2022	Lamiinae	Cerambycidae	Chrysomeloidea	Neoptera	N/A
nad2	+	1008	40.4	15.1	36.2	8.3	76.6	23.4	48.7	-0.054	-0.288	Lamiina_JY-2022	Lamiina_JY-2022	Lamiinae	Cerambycidae	Chrysomeloidea	Neoptera	N/A
nad3	+	354	41.2	16.9	33.6	8.2	74.8	25.1	49.4	-0.102	-0.348	Lamiina_JY-2022	Lamiina_JY-2022	Lamiinae	Cerambycidae	Chrysomeloidea	Neoptera	N/A
nad4	-	1331	47.3	7.4	29.5	15.7	76.8	23.1	63	-0.232	0.357	Lamiina_JY-2022	Lamiina_JY-2022	Lamiinae	Cerambycidae	Chrysomeloidea	Neoptera	N/A
nad4L	-	288	49.7	6.9	29.5	13.9	79.2	20.8	63.6	-0.254	0.333	Lamiina_JY-2022	Lamiina_JY-2022	Lamiinae	Cerambycidae	Chrysomeloidea	Neoptera	N/A
nad5	-	1709	46.1	7.4	31	15.6	77.1	23	61.7	-0.196	0.354	Lamiina_JY-2022	Lamiina_JY-2022	Lamiinae	Cerambycidae	Chrysomeloidea	Neoptera	N/A
nad6	+	498	43.8	15.3	35.5	5.4	79.3	20.7	49.2	-0.104	-0.476	Lamiina_JY-2022	Lamiina_JY-2022	Lamiinae	Cerambycidae	Chrysomeloidea	Neoptera	N/A
rrnL	-	1281	41.1	6	36.3	16.5	77.4	22.5	57.6	-0.062	0.467	Lamiina_JY-2022	Lamiina_JY-2022	Lamiinae	Cerambycidae	Chrysomeloidea	Neoptera	N/A
rrnS	-	778	39.1	6.9	36.4	17.6	75.5	24.5	56.7	-0.036	0.435	Lamiina_JY-2022	Lamiina_JY-2022	Lamiinae	Cerambycidae	Chrysomeloidea	Neoptera	N/A
Full genome	+	16421	36.3	16	38.3	9.4	74.6	25.4	45.7	0.027	-0.262	Lamiini;Lamiomimus	Lamiini;Lamiomimus	Lamiinae	Cerambycidae	Chrysomeloidea	Neoptera	N/A
PCGs	+	6852	38.6	17.6	32.2	11.7	70.8	29.3	50.3	-0.091	-0.202	Lamiini;Lamiomimus	Lamiini;Lamiomimus	Lamiinae	Cerambycidae	Chrysomeloidea	Neoptera	N/A
PCGs	-	4281	46.1	8.1	30.5	15.3	76.6	23.4	61.4	-0.203	0.308	Lamiini;Lamiomimus	Lamiini;Lamiomimus	Lamiinae	Cerambycidae	Chrysomeloidea	Neoptera	N/A
tRNAs	+	919	37.2	11.9	39.5	11.4	76.7	23.3	48.6	0.03	-0.019	Lamiini;Lamiomimus	Lamiini;Lamiomimus	Lamiinae	Cerambycidae	Chrysomeloidea	Neoptera	N/A
tRNAs	-	523	39.6	6.5	40.2	13.8	79.8	20.3	53.4	0.007	0.358	Lamiini;Lamiomimus	Lamiini;Lamiomimus	Lamiinae	Cerambycidae	Chrysomeloidea	Neoptera	N/A
rRNAs	-	2075	40.7	7.2	37.7	14.4	78.4	21.6	55.1	-0.037	0.335	Lamiini;Lamiomimus	Lamiini;Lamiomimus	Lamiinae	Cerambycidae	Chrysomeloidea	Neoptera	N/A
1st codon position	+	2284	30.8	16.6	33.8	18.8	64.6	35.4	49.6	0.047	0.063	Lamiini;Lamiomimus	Lamiini;Lamiomimus	Lamiinae	Cerambycidae	Chrysomeloidea	Neoptera	N/A
1st codon position	-	1427	42.3	7.3	31.7	18.7	74	26	61	-0.144	0.439	Lamiini;Lamiomimus	Lamiini;Lamiomimus	Lamiinae	Cerambycidae	Chrysomeloidea	Neoptera	N/A
2nd codon position	+	2284	45	20.4	21.3	13.3	66.3	33.7	58.3	-0.358	-0.21	Lamiini;Lamiomimus	Lamiini;Lamiomimus	Lamiinae	Cerambycidae	Chrysomeloidea	Neoptera	N/A
2nd codon position	-	1427	49.6	14.6	19.9	15.8	69.5	30.4	65.4	-0.427	0.039	Lamiini;Lamiomimus	Lamiini;Lamiomimus	Lamiinae	Cerambycidae	Chrysomeloidea	Neoptera	N/A
3rd codon position	+	2284	40.1	15.7	41.4	2.8	81.5	18.5	42.9	0.016	-0.693	Lamiini;Lamiomimus	Lamiini;Lamiomimus	Lamiinae	Cerambycidae	Chrysomeloidea	Neoptera	N/A
3rd codon position	-	1427	46.4	2.3	40	11.3	86.4	13.6	57.7	-0.074	0.66	Lamiini;Lamiomimus	Lamiini;Lamiomimus	Lamiinae	Cerambycidae	Chrysomeloidea	Neoptera	N/A
atp6	+	675	37.9	20	32.3	9.8	70.2	29.8	47.7	-0.08	-0.343	Lamiini;Lamiomimus	Lamiini;Lamiomimus	Lamiinae	Cerambycidae	Chrysomeloidea	Neoptera	N/A
atp8	+	156	41	10.9	44.9	3.2	85.9	14.1	44.2	0.045	-0.545	Lamiini;Lamiomimus	Lamiini;Lamiomimus	Lamiinae	Cerambycidae	Chrysomeloidea	Neoptera	N/A
cox1	+	1536	35.9	18.4	29.9	15.7	65.8	34.1	51.6	-0.091	-0.08	Lamiini;Lamiomimus	Lamiini;Lamiomimus	Lamiinae	Cerambycidae	Chrysomeloidea	Neoptera	N/A
cox2	+	688	37.4	18.3	32.6	11.8	70	30.1	49.2	-0.069	-0.217	Lamiini;Lamiomimus	Lamiini;Lamiomimus	Lamiinae	Cerambycidae	Chrysomeloidea	Neoptera	N/A
cox3	+	789	37.3	17.6	31.2	13.9	68.5	31.5	51.2	-0.089	-0.116	Lamiini;Lamiomimus	Lamiini;Lamiomimus	Lamiinae	Cerambycidae	Chrysomeloidea	Neoptera	N/A
cytb	+	1140	37.9	19.4	30.7	12	68.6	31.4	49.9	-0.105	-0.235	Lamiini;Lamiomimus	Lamiini;Lamiomimus	Lamiinae	Cerambycidae	Chrysomeloidea	Neoptera	N/A
nad1	-	951	45.3	8.3	30.3	16.1	75.6	24.4	61.4	-0.199	0.319	Lamiini;Lamiomimus	Lamiini;Lamiomimus	Lamiinae	Cerambycidae	Chrysomeloidea	Neoptera	N/A
nad2	+	1011	41.4	16.2	32.8	9.5	74.2	25.7	50.9	-0.116	-0.262	Lamiini;Lamiomimus	Lamiini;Lamiomimus	Lamiinae	Cerambycidae	Chrysomeloidea	Neoptera	N/A
nad3	+	354	41	15.5	35.3	8.2	76.3	23.7	49.2	-0.074	-0.31	Lamiini;Lamiomimus	Lamiini;Lamiomimus	Lamiinae	Cerambycidae	Chrysomeloidea	Neoptera	N/A
nad4	-	1334	48.7	7.7	29.4	14.2	78.1	21.9	62.9	-0.248	0.295	Lamiini;Lamiomimus	Lamiini;Lamiomimus	Lamiinae	Cerambycidae	Chrysomeloidea	Neoptera	N/A
nad4L	-	288	47.2	9	27.8	16	75	25	63.2	-0.259	0.278	Lamiini;Lamiomimus	Lamiini;Lamiomimus	Lamiinae	Cerambycidae	Chrysomeloidea	Neoptera	N/A
nad5	-	1710	44.3	8.1	32	15.6	76.3	23.7	59.9	-0.161	0.317	Lamiini;Lamiomimus	Lamiini;Lamiomimus	Lamiinae	Cerambycidae	Chrysomeloidea	Neoptera	N/A
nad6	+	504	45.2	12.7	35.3	6.7	80.5	19.4	51.9	-0.123	-0.306	Lamiini;Lamiomimus	Lamiini;Lamiomimus	Lamiinae	Cerambycidae	Chrysomeloidea	Neoptera	N/A
rrnL	-	1276	41.1	6.7	38.1	14.2	79.2	20.9	55.3	-0.038	0.361	Lamiini;Lamiomimus	Lamiini;Lamiomimus	Lamiinae	Cerambycidae	Chrysomeloidea	Neoptera	N/A
rrnS	-	799	40.1	8	37.2	14.8	77.3	22.8	54.9	-0.037	0.297	Lamiini;Lamiomimus	Lamiini;Lamiomimus	Lamiinae	Cerambycidae	Chrysomeloidea	Neoptera	N/A
Full genome	+	15505	37.9	14.4	39	8.8	76.9	23.2	46.7	0.015	-0.243	Saperdini;Eutetrapha	Saperdini;Eutetrapha	Lamiinae	Cerambycidae	Chrysomeloidea	Neoptera	N/A
PCGs	+	6846	41.2	15.2	32.6	10.9	73.8	26.1	52.1	-0.116	-0.165	Saperdini;Eutetrapha	Saperdini;Eutetrapha	Lamiinae	Cerambycidae	Chrysomeloidea	Neoptera	N/A
PCGs	-	4284	47.1	7.1	31.9	14	79	21.1	61.1	-0.193	0.327	Saperdini;Eutetrapha	Saperdini;Eutetrapha	Lamiinae	Cerambycidae	Chrysomeloidea	Neoptera	N/A
tRNAs	+	920	36.4	11.8	40.5	11.2	76.9	23	47.6	0.054	-0.028	Saperdini;Eutetrapha	Saperdini;Eutetrapha	Lamiinae	Cerambycidae	Chrysomeloidea	Neoptera	N/A
tRNAs	-	525	38.7	7	39.4	14.9	78.1	21.9	53.6	0.01	0.357	Saperdini;Eutetrapha	Saperdini;Eutetrapha	Lamiinae	Cerambycidae	Chrysomeloidea	Neoptera	N/A
rRNAs	-	2061	40.3	6.2	37.6	16	77.9	22.2	56.3	-0.035	0.44	Saperdini;Eutetrapha	Saperdini;Eutetrapha	Lamiinae	Cerambycidae	Chrysomeloidea	Neoptera	N/A
1st codon position	+	2282	30.4	16.7	34.4	18.4	64.8	35.1	48.8	0.062	0.05	Saperdini;Eutetrapha	Saperdini;Eutetrapha	Lamiinae	Cerambycidae	Chrysomeloidea	Neoptera	N/A
1st codon position	-	1428	42.7	6.5	31	19.8	73.7	26.3	62.5	-0.16	0.505	Saperdini;Eutetrapha	Saperdini;Eutetrapha	Lamiinae	Cerambycidae	Chrysomeloidea	Neoptera	N/A
2nd codon position	+	2282	45.2	20.5	21.1	13.3	66.3	33.8	58.5	-0.364	-0.213	Saperdini;Eutetrapha	Saperdini;Eutetrapha	Lamiinae	Cerambycidae	Chrysomeloidea	Neoptera	N/A
2nd codon position	-	1428	50.7	14.1	19.5	15.6	70.2	29.7	66.3	-0.444	0.049	Saperdini;Eutetrapha	Saperdini;Eutetrapha	Lamiinae	Cerambycidae	Chrysomeloidea	Neoptera	N/A
3rd codon position	+	2282	47.9	8.6	42.4	1.1	90.3	9.7	49	-0.061	-0.782	Saperdini;Eutetrapha	Saperdini;Eutetrapha	Lamiinae	Cerambycidae	Chrysomeloidea	Neoptera	N/A
3rd codon position	-	1428	47.9	0.6	45.1	6.4	93	7	54.3	-0.03	0.84	Saperdini;Eutetrapha	Saperdini;Eutetrapha	Lamiinae	Cerambycidae	Chrysomeloidea	Neoptera	N/A
atp6	+	675	43.3	15.1	32.7	8.9	76	24	52.2	-0.138	-0.259	Saperdini;Eutetrapha	Saperdini;Eutetrapha	Lamiinae	Cerambycidae	Chrysomeloidea	Neoptera	N/A
atp8	+	156	44.9	12.2	39.1	3.8	84	16	48.7	-0.069	-0.52	Saperdini;Eutetrapha	Saperdini;Eutetrapha	Lamiinae	Cerambycidae	Chrysomeloidea	Neoptera	N/A
cox1	+	1534	37.9	16.8	30.6	14.8	68.5	31.6	52.7	-0.107	-0.062	Saperdini;Eutetrapha	Saperdini;Eutetrapha	Lamiinae	Cerambycidae	Chrysomeloidea	Neoptera	N/A
cox2	+	688	39.2	15.8	33.6	11.3	72.8	27.1	50.5	-0.078	-0.166	Saperdini;Eutetrapha	Saperdini;Eutetrapha	Lamiinae	Cerambycidae	Chrysomeloidea	Neoptera	N/A
cox3	+	789	39.2	16	31.9	12.9	71.1	28.9	52.1	-0.102	-0.105	Saperdini;Eutetrapha	Saperdini;Eutetrapha	Lamiinae	Cerambycidae	Chrysomeloidea	Neoptera	N/A
cytb	+	1140	41.7	16.1	30.7	11.6	72.4	27.7	53.3	-0.152	-0.162	Saperdini;Eutetrapha	Saperdini;Eutetrapha	Lamiinae	Cerambycidae	Chrysomeloidea	Neoptera	N/A
nad1	-	951	46.8	7.4	30	15.9	76.8	23.3	62.7	-0.219	0.367	Saperdini;Eutetrapha	Saperdini;Eutetrapha	Lamiinae	Cerambycidae	Chrysomeloidea	Neoptera	N/A
nad2	+	1008	42.3	14.4	34.5	8.8	76.8	23.2	51.1	-0.101	-0.239	Saperdini;Eutetrapha	Saperdini;Eutetrapha	Lamiinae	Cerambycidae	Chrysomeloidea	Neoptera	N/A
nad3	+	354	44.6	13	34.2	8.2	78.8	21.2	52.8	-0.133	-0.227	Saperdini;Eutetrapha	Saperdini;Eutetrapha	Lamiinae	Cerambycidae	Chrysomeloidea	Neoptera	N/A
nad4	-	1331	48	7.1	30.4	14.5	78.4	21.6	62.5	-0.224	0.345	Saperdini;Eutetrapha	Saperdini;Eutetrapha	Lamiinae	Cerambycidae	Chrysomeloidea	Neoptera	N/A
nad4L	-	288	52.1	6.2	31.2	10.4	83.3	16.6	62.5	-0.25	0.25	Saperdini;Eutetrapha	Saperdini;Eutetrapha	Lamiinae	Cerambycidae	Chrysomeloidea	Neoptera	N/A
nad5	-	1718	45.8	7	34.2	13	80	20	58.8	-0.145	0.299	Saperdini;Eutetrapha	Saperdini;Eutetrapha	Lamiinae	Cerambycidae	Chrysomeloidea	Neoptera	N/A
nad6	+	504	47.6	11.3	36.1	5	83.7	16.3	52.6	-0.137	-0.39	Saperdini;Eutetrapha	Saperdini;Eutetrapha	Lamiinae	Cerambycidae	Chrysomeloidea	Neoptera	N/A
rrnL	-	1281	41.1	5.9	37.6	15.4	78.7	21.3	56.5	-0.045	0.449	Saperdini;Eutetrapha	Saperdini;Eutetrapha	Lamiinae	Cerambycidae	Chrysomeloidea	Neoptera	N/A
rrnS	-	780	38.8	6.8	37.4	16.9	76.2	23.7	55.7	-0.018	0.427	Saperdini;Eutetrapha	Saperdini;Eutetrapha	Lamiinae	Cerambycidae	Chrysomeloidea	Neoptera	N/A
Full genome	+	15494	36.8	14.2	39.9	9	76.7	23.2	45.8	0.041	-0.222	Obreini;Oberea	Obreini;Oberea	Lamiinae	Cerambycidae	Chrysomeloidea	Neoptera	N/A
PCGs	+	6846	39.7	15	34.1	11.2	73.8	26.2	50.9	-0.076	-0.147	Obreini;Oberea	Obreini;Oberea	Lamiinae	Cerambycidae	Chrysomeloidea	Neoptera	N/A
PCGs	-	4284	47.7	7.6	30.7	13.9	78.4	21.5	61.6	-0.216	0.292	Obreini;Oberea	Obreini;Oberea	Lamiinae	Cerambycidae	Chrysomeloidea	Neoptera	N/A
tRNAs	+	922	36.2	11.5	41	11.3	77.2	22.8	47.5	0.062	-0.01	Obreini;Oberea	Obreini;Oberea	Lamiinae	Cerambycidae	Chrysomeloidea	Neoptera	N/A
tRNAs	-	525	39.4	6.7	38.3	15.6	77.7	22.3	55	-0.015	0.402	Obreini;Oberea	Obreini;Oberea	Lamiinae	Cerambycidae	Chrysomeloidea	Neoptera	N/A
rRNAs	-	2067	41.2	6	37.4	15.3	78.6	21.3	56.5	-0.048	0.433	Obreini;Oberea	Obreini;Oberea	Lamiinae	Cerambycidae	Chrysomeloidea	Neoptera	N/A
1st codon position	+	2282	30.9	15.3	35.9	17.9	66.8	33.2	48.8	0.074	0.078	Obreini;Oberea	Obreini;Oberea	Lamiinae	Cerambycidae	Chrysomeloidea	Neoptera	N/A
1st codon position	-	1428	42.8	6.9	32.8	17.4	75.6	24.3	60.2	-0.131	0.431	Obreini;Oberea	Obreini;Oberea	Lamiinae	Cerambycidae	Chrysomeloidea	Neoptera	N/A
2nd codon position	+	2282	45.4	19.9	21.5	13.2	66.9	33.1	58.6	-0.357	-0.2	Obreini;Oberea	Obreini;Oberea	Lamiinae	Cerambycidae	Chrysomeloidea	Neoptera	N/A
2nd codon position	-	1428	50.5	14.4	20.2	14.8	70.7	29.2	65.3	-0.428	0.014	Obreini;Oberea	Obreini;Oberea	Lamiinae	Cerambycidae	Chrysomeloidea	Neoptera	N/A
3rd codon position	+	2282	42.8	9.9	44.9	2.4	87.7	12.3	45.2	0.024	-0.61	Obreini;Oberea	Obreini;Oberea	Lamiinae	Cerambycidae	Chrysomeloidea	Neoptera	N/A
3rd codon position	-	1428	49.8	1.5	39.1	9.5	88.9	11	59.3	-0.12	0.722	Obreini;Oberea	Obreini;Oberea	Lamiinae	Cerambycidae	Chrysomeloidea	Neoptera	N/A
atp6	+	675	40.9	14.1	35.7	9.3	76.6	23.4	50.2	-0.068	-0.203	Obreini;Oberea	Obreini;Oberea	Lamiinae	Cerambycidae	Chrysomeloidea	Neoptera	N/A
atp8	+	156	45.5	8.3	43.6	2.6	89.1	10.9	48.1	-0.022	-0.529	Obreini;Oberea	Obreini;Oberea	Lamiinae	Cerambycidae	Chrysomeloidea	Neoptera	N/A
cox1	+	1534	36.5	17	31.2	15.3	67.7	32.3	51.8	-0.078	-0.055	Obreini;Oberea	Obreini;Oberea	Lamiinae	Cerambycidae	Chrysomeloidea	Neoptera	N/A
cox2	+	688	38.4	16	34.2	11.5	72.6	27.5	49.9	-0.058	-0.164	Obreini;Oberea	Obreini;Oberea	Lamiinae	Cerambycidae	Chrysomeloidea	Neoptera	N/A
cox3	+	789	37.9	15.8	32.4	13.8	70.3	29.6	51.7	-0.077	-0.068	Obreini;Oberea	Obreini;Oberea	Lamiinae	Cerambycidae	Chrysomeloidea	Neoptera	N/A
cytb	+	1140	37.9	16.9	33.5	11.7	71.4	28.6	49.6	-0.061	-0.184	Obreini;Oberea	Obreini;Oberea	Lamiinae	Cerambycidae	Chrysomeloidea	Neoptera	N/A
nad1	-	951	46	7.9	29.1	17	75.1	24.9	63	-0.224	0.367	Obreini;Oberea	Obreini;Oberea	Lamiinae	Cerambycidae	Chrysomeloidea	Neoptera	N/A
nad2	+	1011	42.4	14	35.7	7.8	78.1	21.8	50.2	-0.086	-0.285	Obreini;Oberea	Obreini;Oberea	Lamiinae	Cerambycidae	Chrysomeloidea	Neoptera	N/A
nad3	+	354	46	11.9	32.8	9.3	78.8	21.2	55.3	-0.168	-0.12	Obreini;Oberea	Obreini;Oberea	Lamiinae	Cerambycidae	Chrysomeloidea	Neoptera	N/A
nad4	-	1334	49	7.3	30.1	13.6	79.1	20.9	62.6	-0.238	0.305	Obreini;Oberea	Obreini;Oberea	Lamiinae	Cerambycidae	Chrysomeloidea	Neoptera	N/A
nad4L	-	288	52.4	6.2	30.2	11.1	82.6	17.3	63.5	-0.269	0.28	Obreini;Oberea	Obreini;Oberea	Lamiinae	Cerambycidae	Chrysomeloidea	Neoptera	N/A
nad5	-	1715	46.9	8	32.2	12.9	79.1	20.9	59.8	-0.185	0.235	Obreini;Oberea	Obreini;Oberea	Lamiinae	Cerambycidae	Chrysomeloidea	Neoptera	N/A
nad6	+	501	45.1	9.6	39.1	6.2	84.2	15.8	51.3	-0.071	-0.215	Obreini;Oberea	Obreini;Oberea	Lamiinae	Cerambycidae	Chrysomeloidea	Neoptera	N/A
rrnL	-	1279	42.5	5.7	37.1	14.7	79.6	20.4	57.2	-0.069	0.441	Obreini;Oberea	Obreini;Oberea	Lamiinae	Cerambycidae	Chrysomeloidea	Neoptera	N/A
rrnS	-	788	39.1	6.6	38.1	16.2	77.2	22.8	55.3	-0.013	0.422	Obreini;Oberea	Obreini;Oberea	Lamiinae	Cerambycidae	Chrysomeloidea	Neoptera	N/A
Full genome	+	16843	36.3	14.7	39.3	9.7	75.6	24.4	46	0.041	-0.207	Batocerini	Batocerini	Lamiinae	Cerambycidae	Chrysomeloidea	Neoptera	N/A
PCGs	+	6849	40.3	15.6	33.1	11	73.4	26.6	51.3	-0.098	-0.173	Batocerini	Batocerini	Lamiinae	Cerambycidae	Chrysomeloidea	Neoptera	N/A
PCGs	-	4287	46.8	7.8	30.5	14.9	77.3	22.7	61.7	-0.21	0.31	Batocerini	Batocerini	Lamiinae	Cerambycidae	Chrysomeloidea	Neoptera	N/A
tRNAs	+	922	37.3	11.5	39.6	11.6	76.9	23.1	48.9	0.03	0.005	Batocerini	Batocerini	Lamiinae	Cerambycidae	Chrysomeloidea	Neoptera	N/A
tRNAs	-	524	40.1	7.1	36.8	16	76.9	23.1	56.1	-0.042	0.388	Batocerini	Batocerini	Lamiinae	Cerambycidae	Chrysomeloidea	Neoptera	N/A
rRNAs	-	2068	41.5	6.7	35.6	16.2	77.1	22.9	57.7	-0.077	0.414	Batocerini	Batocerini	Lamiinae	Cerambycidae	Chrysomeloidea	Neoptera	N/A
1st codon position	+	2283	31.7	15.9	34	18.4	65.7	34.3	50.1	0.035	0.072	Batocerini	Batocerini	Lamiinae	Cerambycidae	Chrysomeloidea	Neoptera	N/A
1st codon position	-	1429	42.1	7.3	30.4	20.2	72.5	27.5	62.3	-0.161	0.467	Batocerini	Batocerini	Lamiinae	Cerambycidae	Chrysomeloidea	Neoptera	N/A
2nd codon position	+	2283	45	20.5	21.3	13.2	66.3	33.7	58.2	-0.358	-0.215	Batocerini	Batocerini	Lamiinae	Cerambycidae	Chrysomeloidea	Neoptera	N/A
2nd codon position	-	1429	49.7	14.3	19.4	16.6	69.1	30.9	66.3	-0.439	0.072	Batocerini	Batocerini	Lamiinae	Cerambycidae	Chrysomeloidea	Neoptera	N/A
3rd codon position	+	2283	44.2	10.4	44	1.4	88.2	11.8	45.6	-0.002	-0.769	Batocerini	Batocerini	Lamiinae	Cerambycidae	Chrysomeloidea	Neoptera	N/A
3rd codon position	-	1429	48.6	1.8	41.8	7.8	90.4	9.6	56.4	-0.075	0.623	Batocerini	Batocerini	Lamiinae	Cerambycidae	Chrysomeloidea	Neoptera	N/A
atp6	+	675	41.8	15	34.5	8.7	76.3	23.7	50.5	-0.095	-0.263	Batocerini	Batocerini	Lamiinae	Cerambycidae	Chrysomeloidea	Neoptera	N/A
atp8	+	156	46.8	7.1	42.9	3.2	89.7	10.3	50	-0.043	-0.375	Batocerini	Batocerini	Lamiinae	Cerambycidae	Chrysomeloidea	Neoptera	N/A
cox1	+	1534	37.5	16.6	31.3	14.6	68.8	31.2	52.1	-0.09	-0.065	Batocerini	Batocerini	Lamiinae	Cerambycidae	Chrysomeloidea	Neoptera	N/A
cox2	+	688	38.8	17.2	33.1	10.9	71.9	28.1	49.7	-0.079	-0.223	Batocerini	Batocerini	Lamiinae	Cerambycidae	Chrysomeloidea	Neoptera	N/A
cox3	+	788	38.6	16.1	31.5	13.8	70.1	29.9	52.4	-0.101	-0.076	Batocerini	Batocerini	Lamiinae	Cerambycidae	Chrysomeloidea	Neoptera	N/A
cytb	+	1143	39.4	16.8	32.4	11.5	71.8	28.3	50.9	-0.098	-0.189	Batocerini	Batocerini	Lamiinae	Cerambycidae	Chrysomeloidea	Neoptera	N/A
nad1	-	951	45.5	8.1	28.8	17.6	74.3	25.7	63.1	-0.225	0.369	Batocerini	Batocerini	Lamiinae	Cerambycidae	Chrysomeloidea	Neoptera	N/A
nad2	+	1011	42.7	14.7	34.3	8.2	77	22.9	50.9	-0.109	-0.284	Batocerini	Batocerini	Lamiinae	Cerambycidae	Chrysomeloidea	Neoptera	N/A
nad3	+	354	44.9	14.4	31.6	9	76.5	23.4	53.9	-0.173	-0.229	Batocerini	Batocerini	Lamiinae	Cerambycidae	Chrysomeloidea	Neoptera	N/A
nad4	-	1334	48.1	7.6	29.9	14.5	78	22.1	62.6	-0.233	0.313	Batocerini	Batocerini	Lamiinae	Cerambycidae	Chrysomeloidea	Neoptera	N/A
nad4L	-	288	49.3	7.6	30.2	12.8	79.5	20.4	62.1	-0.24	0.254	Batocerini	Batocerini	Lamiinae	Cerambycidae	Chrysomeloidea	Neoptera	N/A
nad5	-	1718	46	7.9	32	14	78	21.9	60	-0.18	0.279	Batocerini	Batocerini	Lamiinae	Cerambycidae	Chrysomeloidea	Neoptera	N/A
nad6	+	504	44.2	12.5	36.5	6.7	80.7	19.2	50.9	-0.096	-0.299	Batocerini	Batocerini	Lamiinae	Cerambycidae	Chrysomeloidea	Neoptera	N/A
rrnL	-	1284	41	6.7	35.6	16.7	76.6	23.4	57.7	-0.071	0.427	Batocerini	Batocerini	Lamiinae	Cerambycidae	Chrysomeloidea	Neoptera	N/A
rrnS	-	784	42.2	6.8	35.6	15.4	77.8	22.2	57.6	-0.085	0.391	Batocerini	Batocerini	Lamiinae	Cerambycidae	Chrysomeloidea	Neoptera	N/A
Full genome	+	16553	39.1	12.4	40	8.6	79.1	21	47.7	0.011	-0.179	Lamiini;Pharsalia	Lamiini;Pharsalia	Lamiinae	Cerambycidae	Chrysomeloidea	Neoptera	N/A
PCGs	+	6846	42.3	13.1	33.1	11.5	75.4	24.6	53.8	-0.122	-0.068	Lamiini;Pharsalia	Lamiini;Pharsalia	Lamiinae	Cerambycidae	Chrysomeloidea	Neoptera	N/A
PCGs	-	4284	47.9	7.5	32.2	12.3	80.1	19.8	60.2	-0.196	0.242	Lamiini;Pharsalia	Lamiini;Pharsalia	Lamiinae	Cerambycidae	Chrysomeloidea	Neoptera	N/A
tRNAs	+	919	36.7	10.8	41.7	10.9	78.4	21.7	47.6	0.064	0.005	Lamiini;Pharsalia	Lamiini;Pharsalia	Lamiinae	Cerambycidae	Chrysomeloidea	Neoptera	N/A
tRNAs	-	522	40.6	6.5	40.4	12.5	81	19	53.1	-0.002	0.313	Lamiini;Pharsalia	Lamiini;Pharsalia	Lamiinae	Cerambycidae	Chrysomeloidea	Neoptera	N/A
rRNAs	-	2052	42.3	6.2	39.3	12.2	81.6	18.4	54.5	-0.037	0.328	Lamiini;Pharsalia	Lamiini;Pharsalia	Lamiinae	Cerambycidae	Chrysomeloidea	Neoptera	N/A
1st codon position	+	2282	34	13.8	33.2	19	67.2	32.8	53	-0.013	0.16	Lamiini;Pharsalia	Lamiini;Pharsalia	Lamiinae	Cerambycidae	Chrysomeloidea	Neoptera	N/A
1st codon position	-	1428	44	6.6	32	17.4	76	24	61.4	-0.158	0.452	Lamiini;Pharsalia	Lamiini;Pharsalia	Lamiinae	Cerambycidae	Chrysomeloidea	Neoptera	N/A
2nd codon position	+	2282	45.7	20	20.9	13.4	66.6	33.4	59.1	-0.371	-0.198	Lamiini;Pharsalia	Lamiini;Pharsalia	Lamiinae	Cerambycidae	Chrysomeloidea	Neoptera	N/A
2nd codon position	-	1428	50.1	14.7	20.1	15.1	70.2	29.8	65.2	-0.428	0.012	Lamiini;Pharsalia	Lamiini;Pharsalia	Lamiinae	Cerambycidae	Chrysomeloidea	Neoptera	N/A
3rd codon position	+	2282	47.2	5.7	45.2	2	92.4	7.7	49.2	-0.021	-0.483	Lamiini;Pharsalia	Lamiini;Pharsalia	Lamiinae	Cerambycidae	Chrysomeloidea	Neoptera	N/A
3rd codon position	-	1428	49.6	1.3	44.5	4.6	94.1	5.9	54.2	-0.054	0.548	Lamiini;Pharsalia	Lamiini;Pharsalia	Lamiinae	Cerambycidae	Chrysomeloidea	Neoptera	N/A
atp6	+	675	42.8	13	34.2	9.9	77	22.9	52.7	-0.112	-0.135	Lamiini;Pharsalia	Lamiini;Pharsalia	Lamiinae	Cerambycidae	Chrysomeloidea	Neoptera	N/A
atp8	+	156	47.4	9	38.5	5.1	85.9	14.1	52.5	-0.104	-0.273	Lamiini;Pharsalia	Lamiini;Pharsalia	Lamiinae	Cerambycidae	Chrysomeloidea	Neoptera	N/A
cox1	+	1534	38.7	14.8	31.4	15.1	70.1	29.9	53.8	-0.103	0.011	Lamiini;Pharsalia	Lamiini;Pharsalia	Lamiinae	Cerambycidae	Chrysomeloidea	Neoptera	N/A
cox2	+	688	39.1	14.5	33.9	12.5	73	27	51.6	-0.072	-0.075	Lamiini;Pharsalia	Lamiini;Pharsalia	Lamiinae	Cerambycidae	Chrysomeloidea	Neoptera	N/A
cox3	+	788	40.9	13.7	31.3	14.1	72.2	27.8	55	-0.132	0.014	Lamiini;Pharsalia	Lamiini;Pharsalia	Lamiinae	Cerambycidae	Chrysomeloidea	Neoptera	N/A
cytb	+	1140	41	14.8	32.3	11.9	73.3	26.7	52.9	-0.119	-0.108	Lamiini;Pharsalia	Lamiini;Pharsalia	Lamiinae	Cerambycidae	Chrysomeloidea	Neoptera	N/A
nad1	-	951	46.8	7.7	31.8	13.8	78.6	21.5	60.6	-0.191	0.284	Lamiini;Pharsalia	Lamiini;Pharsalia	Lamiinae	Cerambycidae	Chrysomeloidea	Neoptera	N/A
nad2	+	1011	47.2	10.8	34.1	7.9	81.3	18.7	55.1	-0.161	-0.153	Lamiini;Pharsalia	Lamiini;Pharsalia	Lamiinae	Cerambycidae	Chrysomeloidea	Neoptera	N/A
nad3	+	354	45.2	11	34.5	9.3	79.7	20.3	54.5	-0.135	-0.083	Lamiini;Pharsalia	Lamiini;Pharsalia	Lamiinae	Cerambycidae	Chrysomeloidea	Neoptera	N/A
nad4	-	1334	49.5	7.3	31.4	11.8	80.9	19.1	61.3	-0.223	0.239	Lamiini;Pharsalia	Lamiini;Pharsalia	Lamiinae	Cerambycidae	Chrysomeloidea	Neoptera	N/A
nad4L	-	288	50.3	6.6	31.6	11.5	81.9	18.1	61.8	-0.229	0.269	Lamiini;Pharsalia	Lamiini;Pharsalia	Lamiinae	Cerambycidae	Chrysomeloidea	Neoptera	N/A
nad5	-	1715	46.9	7.8	33.2	12.1	80.1	19.9	59	-0.17	0.214	Lamiini;Pharsalia	Lamiini;Pharsalia	Lamiinae	Cerambycidae	Chrysomeloidea	Neoptera	N/A
nad6	+	504	49.2	8.9	35.7	6.2	84.9	15.1	55.4	-0.159	-0.184	Lamiini;Pharsalia	Lamiini;Pharsalia	Lamiinae	Cerambycidae	Chrysomeloidea	Neoptera	N/A
rrnL	-	1276	42.8	5.8	39.2	12.2	82	18	55	-0.044	0.357	Lamiini;Pharsalia	Lamiini;Pharsalia	Lamiinae	Cerambycidae	Chrysomeloidea	Neoptera	N/A
rrnS	-	776	41.5	6.8	39.4	12.2	80.9	19	53.7	-0.025	0.284	Lamiini;Pharsalia	Lamiini;Pharsalia	Lamiinae	Cerambycidae	Chrysomeloidea	Neoptera	N/A
Full genome	+	15470	37.4	14.9	38.8	8.9	76.2	23.8	46.3	0.02	-0.252	Saperdini sp	Saperdini	Lamiinae	Cerambycidae	Chrysomeloidea	Neoptera	N/A
PCGs	+	6846	40.4	15.8	32.7	11.1	73.1	26.9	51.5	-0.105	-0.172	Saperdini sp	Saperdini	Lamiinae	Cerambycidae	Chrysomeloidea	Neoptera	N/A
PCGs	-	4284	46.8	7.1	31.3	14.7	78.1	21.8	61.5	-0.198	0.348	Saperdini sp	Saperdini	Lamiinae	Cerambycidae	Chrysomeloidea	Neoptera	N/A
tRNAs	+	918	35.5	11.9	41.3	11.3	76.8	23.2	46.8	0.075	-0.023	Saperdini sp	Saperdini	Lamiinae	Cerambycidae	Chrysomeloidea	Neoptera	N/A
tRNAs	-	520	39.4	6.9	38.5	15.2	77.9	22.1	54.6	-0.012	0.374	Saperdini sp	Saperdini	Lamiinae	Cerambycidae	Chrysomeloidea	Neoptera	N/A
rRNAs	-	2064	40.2	6.1	37.3	16.5	77.5	22.6	56.7	-0.037	0.462	Saperdini sp	Saperdini	Lamiinae	Cerambycidae	Chrysomeloidea	Neoptera	N/A
1st codon position	+	2282	31.6	15.9	34.4	18.1	66	34	49.7	0.042	0.067	Saperdini sp	Saperdini	Lamiinae	Cerambycidae	Chrysomeloidea	Neoptera	N/A
1st codon position	-	1428	42.6	6.3	31.6	19.5	74.2	25.8	62.1	-0.148	0.512	Saperdini sp	Saperdini	Lamiinae	Cerambycidae	Chrysomeloidea	Neoptera	N/A
2nd codon position	+	2282	45.5	20.2	21.1	13.2	66.6	33.4	58.7	-0.367	-0.207	Saperdini sp	Saperdini	Lamiinae	Cerambycidae	Chrysomeloidea	Neoptera	N/A
2nd codon position	-	1428	50.5	14.2	19.7	15.6	70.2	29.8	66.1	-0.439	0.047	Saperdini sp	Saperdini	Lamiinae	Cerambycidae	Chrysomeloidea	Neoptera	N/A
3rd codon position	+	2282	44	11.3	42.6	2.1	86.6	13.4	46.1	-0.016	-0.691	Saperdini sp	Saperdini	Lamiinae	Cerambycidae	Chrysomeloidea	Neoptera	N/A
3rd codon position	-	1428	47.4	0.8	42.8	9	90.2	9.8	56.4	-0.051	0.829	Saperdini sp	Saperdini	Lamiinae	Cerambycidae	Chrysomeloidea	Neoptera	N/A
atp6	+	675	41.5	16	33.5	9	75	25	50.5	-0.107	-0.278	Saperdini sp	Saperdini	Lamiinae	Cerambycidae	Chrysomeloidea	Neoptera	N/A
atp8	+	156	41	14.1	40.4	4.5	81.4	18.6	45.5	-0.008	-0.517	Saperdini sp	Saperdini	Lamiinae	Cerambycidae	Chrysomeloidea	Neoptera	N/A
cox1	+	1534	36.9	17.7	30.1	15.4	67	33.1	52.3	-0.102	-0.069	Saperdini sp	Saperdini	Lamiinae	Cerambycidae	Chrysomeloidea	Neoptera	N/A
cox2	+	688	39.2	16	33.6	11.2	72.8	27.2	50.4	-0.078	-0.176	Saperdini sp	Saperdini	Lamiinae	Cerambycidae	Chrysomeloidea	Neoptera	N/A
cox3	+	789	39.4	14.8	32.8	12.9	72.2	27.7	52.3	-0.091	-0.068	Saperdini sp	Saperdini	Lamiinae	Cerambycidae	Chrysomeloidea	Neoptera	N/A
cytb	+	1140	40.4	17.4	30.7	11.5	71.1	28.9	51.9	-0.137	-0.204	Saperdini sp	Saperdini	Lamiinae	Cerambycidae	Chrysomeloidea	Neoptera	N/A
nad1	-	951	46.3	7.5	29.5	16.7	75.8	24.2	63	-0.221	0.383	Saperdini sp	Saperdini	Lamiinae	Cerambycidae	Chrysomeloidea	Neoptera	N/A
nad2	+	1008	42.5	14.3	34.3	8.9	76.8	23.2	51.4	-0.106	-0.231	Saperdini sp	Saperdini	Lamiinae	Cerambycidae	Chrysomeloidea	Neoptera	N/A
nad3	+	354	43.2	12.1	35.6	9	78.8	21.1	52.2	-0.097	-0.147	Saperdini sp	Saperdini	Lamiinae	Cerambycidae	Chrysomeloidea	Neoptera	N/A
nad4	-	1334	48	6.9	30.2	14.9	78.2	21.8	62.9	-0.227	0.368	Saperdini sp	Saperdini	Lamiinae	Cerambycidae	Chrysomeloidea	Neoptera	N/A
nad4L	-	288	51	6.9	30.2	11.8	81.2	18.7	62.8	-0.256	0.259	Saperdini sp	Saperdini	Lamiinae	Cerambycidae	Chrysomeloidea	Neoptera	N/A
nad5	-	1714	45.6	7.1	33.4	13.9	79	21	59.5	-0.154	0.322	Saperdini sp	Saperdini	Lamiinae	Cerambycidae	Chrysomeloidea	Neoptera	N/A
nad6	+	504	46.4	13.1	35.1	5.4	81.5	18.5	51.8	-0.139	-0.419	Saperdini sp	Saperdini	Lamiinae	Cerambycidae	Chrysomeloidea	Neoptera	N/A
rrnL	-	1280	40.2	5.9	37.8	16.1	78	22	56.3	-0.031	0.466	Saperdini sp	Saperdini	Lamiinae	Cerambycidae	Chrysomeloidea	Neoptera	N/A
rrnS	-	784	40.1	6.4	36.5	17.1	76.6	23.5	57.2	-0.047	0.457	Saperdini sp	Saperdini	Lamiinae	Cerambycidae	Chrysomeloidea	Neoptera	N/A
Full genome	+	15675	37.2	14.6	38.9	9.3	76.1	23.9	46.5	0.022	-0.222	Lamiini;Macrochenus	Lamiini;Macrochenus	Lamiinae	Cerambycidae	Chrysomeloidea	Neoptera	N/A
PCGs	+	6849	40.3	15.9	32.3	11.4	72.6	27.3	51.7	-0.11	-0.165	Lamiini;Macrochenus	Lamiini;Macrochenus	Lamiinae	Cerambycidae	Chrysomeloidea	Neoptera	N/A
PCGs	-	4287	46.9	7.9	31.1	14.1	78	22	61	-0.203	0.283	Lamiini;Macrochenus	Lamiini;Macrochenus	Lamiinae	Cerambycidae	Chrysomeloidea	Neoptera	N/A
tRNAs	+	923	36.6	12.1	39.7	11.6	76.3	23.7	48.2	0.04	-0.023	Lamiini;Macrochenus	Lamiini;Macrochenus	Lamiinae	Cerambycidae	Chrysomeloidea	Neoptera	N/A
tRNAs	-	524	38.2	7.3	39.5	15.1	77.7	22.4	53.3	0.017	0.35	Lamiini;Macrochenus	Lamiini;Macrochenus	Lamiinae	Cerambycidae	Chrysomeloidea	Neoptera	N/A
rRNAs	-	2057	42.4	6.3	37.5	13.8	79.9	20.1	56.2	-0.061	0.372	Lamiini;Macrochenus	Lamiini;Macrochenus	Lamiinae	Cerambycidae	Chrysomeloidea	Neoptera	N/A
1st codon position	+	2283	31	16.7	33.2	19.2	64.2	35.9	50.2	0.034	0.07	Lamiini;Macrochenus	Lamiini;Macrochenus	Lamiinae	Cerambycidae	Chrysomeloidea	Neoptera	N/A
1st codon position	-	1429	41.9	7.4	31.8	18.8	73.7	26.2	60.7	-0.137	0.435	Lamiini;Macrochenus	Lamiini;Macrochenus	Lamiinae	Cerambycidae	Chrysomeloidea	Neoptera	N/A
2nd codon position	+	2283	44.8	20.7	21.4	13.1	66.2	33.8	57.9	-0.354	-0.224	Lamiini;Macrochenus	Lamiini;Macrochenus	Lamiinae	Cerambycidae	Chrysomeloidea	Neoptera	N/A
2nd codon position	-	1429	50	14.6	20.1	15.3	70.1	29.9	65.3	-0.427	0.021	Lamiini;Macrochenus	Lamiini;Macrochenus	Lamiinae	Cerambycidae	Chrysomeloidea	Neoptera	N/A
3rd codon position	+	2283	45.2	10.4	42.5	1.9	87.7	12.3	47.1	-0.03	-0.688	Lamiini;Macrochenus	Lamiini;Macrochenus	Lamiinae	Cerambycidae	Chrysomeloidea	Neoptera	N/A
3rd codon position	-	1429	48.8	1.6	41.3	8.3	90.1	9.9	57.1	-0.084	0.674	Lamiini;Macrochenus	Lamiini;Macrochenus	Lamiinae	Cerambycidae	Chrysomeloidea	Neoptera	N/A
atp6	+	675	40.4	16.6	33.8	9.2	74.2	25.8	49.6	-0.09	-0.287	Lamiini;Macrochenus	Lamiini;Macrochenus	Lamiinae	Cerambycidae	Chrysomeloidea	Neoptera	N/A
atp8	+	156	46.8	11.5	36.5	5.1	83.3	16.6	51.9	-0.123	-0.385	Lamiini;Macrochenus	Lamiini;Macrochenus	Lamiinae	Cerambycidae	Chrysomeloidea	Neoptera	N/A
cox1	+	1534	37.4	17.1	30.2	15.3	67.6	32.4	52.7	-0.107	-0.058	Lamiini;Macrochenus	Lamiini;Macrochenus	Lamiinae	Cerambycidae	Chrysomeloidea	Neoptera	N/A
cox2	+	688	38.7	16.6	32.7	12.1	71.4	28.7	50.8	-0.084	-0.157	Lamiini;Macrochenus	Lamiini;Macrochenus	Lamiinae	Cerambycidae	Chrysomeloidea	Neoptera	N/A
cox3	+	789	37	17.5	31.3	14.2	68.3	31.7	51.2	-0.083	-0.104	Lamiini;Macrochenus	Lamiini;Macrochenus	Lamiinae	Cerambycidae	Chrysomeloidea	Neoptera	N/A
cytb	+	1140	39.4	17.2	31.4	12	70.8	29.2	51.4	-0.113	-0.177	Lamiini;Macrochenus	Lamiini;Macrochenus	Lamiinae	Cerambycidae	Chrysomeloidea	Neoptera	N/A
nad1	-	951	46.4	8.2	29.7	15.8	76.1	24	62.2	-0.22	0.316	Lamiini;Macrochenus	Lamiini;Macrochenus	Lamiinae	Cerambycidae	Chrysomeloidea	Neoptera	N/A
nad2	+	1011	43.7	14.6	33.3	8.3	77	22.9	52	-0.135	-0.276	Lamiini;Macrochenus	Lamiini;Macrochenus	Lamiinae	Cerambycidae	Chrysomeloidea	Neoptera	N/A
nad3	+	354	44.4	14.1	31.9	9.6	76.3	23.7	54	-0.163	-0.19	Lamiini;Macrochenus	Lamiini;Macrochenus	Lamiinae	Cerambycidae	Chrysomeloidea	Neoptera	N/A
nad4	-	1334	48.1	8.1	30.2	13.6	78.3	21.7	61.7	-0.229	0.253	Lamiini;Macrochenus	Lamiini;Macrochenus	Lamiinae	Cerambycidae	Chrysomeloidea	Neoptera	N/A
nad4L	-	288	48.3	7.3	30.9	13.5	79.2	20.8	61.8	-0.219	0.3	Lamiini;Macrochenus	Lamiini;Macrochenus	Lamiinae	Cerambycidae	Chrysomeloidea	Neoptera	N/A
nad5	-	1718	46.1	7.6	32.6	13.7	78.7	21.3	59.8	-0.172	0.284	Lamiini;Macrochenus	Lamiini;Macrochenus	Lamiinae	Cerambycidae	Chrysomeloidea	Neoptera	N/A
nad6	+	504	46.8	10.5	37.1	5.6	83.9	16.1	52.4	-0.116	-0.309	Lamiini;Macrochenus	Lamiini;Macrochenus	Lamiinae	Cerambycidae	Chrysomeloidea	Neoptera	N/A
rrnL	-	1274	42.7	6.1	38.1	13.1	80.8	19.2	55.8	-0.057	0.363	Lamiini;Macrochenus	Lamiini;Macrochenus	Lamiinae	Cerambycidae	Chrysomeloidea	Neoptera	N/A
rrnS	-	783	41.9	6.6	36.5	14.9	78.4	21.5	56.8	-0.068	0.385	Lamiini;Macrochenus	Lamiini;Macrochenus	Lamiinae	Cerambycidae	Chrysomeloidea	Neoptera	N/A
Full genome	+	15500	39.2	13.6	38.2	9.1	77.4	22.7	48.3	-0.012	-0.2	Monochamini;Acalolepta	Monochamini;Acalolepta	Lamiinae	Cerambycidae	Chrysomeloidea	Neoptera	N/A
PCGs	+	6846	42.6	14.5	31.7	11.2	74.3	25.7	53.8	-0.146	-0.127	Monochamini;Acalolepta	Monochamini;Acalolepta	Lamiinae	Cerambycidae	Chrysomeloidea	Neoptera	N/A
PCGs	-	4281	46.3	7.4	32.7	13.5	79	20.9	59.8	-0.173	0.292	Monochamini;Acalolepta	Monochamini;Acalolepta	Lamiinae	Cerambycidae	Chrysomeloidea	Neoptera	N/A
tRNAs	+	921	36.5	11.3	41.3	11	77.8	22.3	47.5	0.061	-0.015	Monochamini;Acalolepta	Monochamini;Acalolepta	Lamiinae	Cerambycidae	Chrysomeloidea	Neoptera	N/A
tRNAs	-	523	38.2	6.7	39.6	15.5	77.8	22.2	53.7	0.017	0.397	Monochamini;Acalolepta	Monochamini;Acalolepta	Lamiinae	Cerambycidae	Chrysomeloidea	Neoptera	N/A
rRNAs	-	2116	40.5	6.6	38.9	14	79.4	20.6	54.5	-0.02	0.358	Monochamini;Acalolepta	Monochamini;Acalolepta	Lamiinae	Cerambycidae	Chrysomeloidea	Neoptera	N/A
1st codon position	+	2282	31.9	15.9	33.7	18.6	65.6	34.5	50.5	0.028	0.079	Monochamini;Acalolepta	Monochamini;Acalolepta	Lamiinae	Cerambycidae	Chrysomeloidea	Neoptera	N/A
1st codon position	-	1427	42.5	6.9	31.7	18.9	74.2	25.8	61.4	-0.146	0.463	Monochamini;Acalolepta	Monochamini;Acalolepta	Lamiinae	Cerambycidae	Chrysomeloidea	Neoptera	N/A
2nd codon position	+	2282	46	19.8	20.8	13.5	66.8	33.3	59.5	-0.378	-0.191	Monochamini;Acalolepta	Monochamini;Acalolepta	Lamiinae	Cerambycidae	Chrysomeloidea	Neoptera	N/A
2nd codon position	-	1427	50.2	14	19.8	15.9	70	29.9	66.1	-0.434	0.063	Monochamini;Acalolepta	Monochamini;Acalolepta	Lamiinae	Cerambycidae	Chrysomeloidea	Neoptera	N/A
3rd codon position	+	2282	49.8	7.8	40.7	1.7	90.5	9.5	51.5	-0.101	-0.65	Monochamini;Acalolepta	Monochamini;Acalolepta	Lamiinae	Cerambycidae	Chrysomeloidea	Neoptera	N/A
3rd codon position	-	1427	46.3	1.3	46.5	5.8	92.8	7.1	52.1	0.002	0.627	Monochamini;Acalolepta	Monochamini;Acalolepta	Lamiinae	Cerambycidae	Chrysomeloidea	Neoptera	N/A
atp6	+	675	43.1	15.4	32.1	9.3	75.2	24.7	52.4	-0.146	-0.246	Monochamini;Acalolepta	Monochamini;Acalolepta	Lamiinae	Cerambycidae	Chrysomeloidea	Neoptera	N/A
atp8	+	156	49.4	7.7	38.5	4.5	87.9	12.2	53.9	-0.124	-0.263	Monochamini;Acalolepta	Monochamini;Acalolepta	Lamiinae	Cerambycidae	Chrysomeloidea	Neoptera	N/A
cox1	+	1534	39.5	15.1	29.9	15.5	69.4	30.6	55	-0.138	0.015	Monochamini;Acalolepta	Monochamini;Acalolepta	Lamiinae	Cerambycidae	Chrysomeloidea	Neoptera	N/A
cox2	+	684	39.6	16.2	32.3	11.8	71.9	28	51.4	-0.102	-0.156	Monochamini;Acalolepta	Monochamini;Acalolepta	Lamiinae	Cerambycidae	Chrysomeloidea	Neoptera	N/A
cox3	+	789	40.9	15.1	30.5	13.4	71.4	28.5	54.3	-0.145	-0.058	Monochamini;Acalolepta	Monochamini;Acalolepta	Lamiinae	Cerambycidae	Chrysomeloidea	Neoptera	N/A
cytb	+	1140	42.1	15.5	30.9	11.5	73	27	53.6	-0.154	-0.149	Monochamini;Acalolepta	Monochamini;Acalolepta	Lamiinae	Cerambycidae	Chrysomeloidea	Neoptera	N/A
nad1	-	951	46.3	7.9	31.1	14.7	77.4	22.6	61	-0.196	0.302	Monochamini;Acalolepta	Monochamini;Acalolepta	Lamiinae	Cerambycidae	Chrysomeloidea	Neoptera	N/A
nad2	+	1011	46.5	13.7	31.6	8.2	78.1	21.9	54.7	-0.191	-0.252	Monochamini;Acalolepta	Monochamini;Acalolepta	Lamiinae	Cerambycidae	Chrysomeloidea	Neoptera	N/A
nad3	+	354	46.3	12.1	33.3	8.2	79.6	20.3	54.5	-0.163	-0.194	Monochamini;Acalolepta	Monochamini;Acalolepta	Lamiinae	Cerambycidae	Chrysomeloidea	Neoptera	N/A
nad4	-	1331	47.9	7.3	31.9	13	79.8	20.3	60.9	-0.201	0.281	Monochamini;Acalolepta	Monochamini;Acalolepta	Lamiinae	Cerambycidae	Chrysomeloidea	Neoptera	N/A
nad4L	-	288	48.6	4.9	32.3	14.2	80.9	19.1	62.8	-0.202	0.491	Monochamini;Acalolepta	Monochamini;Acalolepta	Lamiinae	Cerambycidae	Chrysomeloidea	Neoptera	N/A
nad5	-	1715	44.8	7.7	34.3	13.2	79.1	20.9	58	-0.133	0.263	Monochamini;Acalolepta	Monochamini;Acalolepta	Lamiinae	Cerambycidae	Chrysomeloidea	Neoptera	N/A
nad6	+	504	46	11.3	36.5	6.2	82.5	17.5	52.2	-0.115	-0.295	Monochamini;Acalolepta	Monochamini;Acalolepta	Lamiinae	Cerambycidae	Chrysomeloidea	Neoptera	N/A
rrnL	-	1271	41.5	6.2	38.5	13.8	80	20	55.3	-0.038	0.378	Monochamini;Acalolepta	Monochamini;Acalolepta	Lamiinae	Cerambycidae	Chrysomeloidea	Neoptera	N/A
rrnS	-	845	38.9	7.2	39.5	14.3	78.4	21.5	53.2	0.008	0.33	Monochamini;Acalolepta	Monochamini;Acalolepta	Lamiinae	Cerambycidae	Chrysomeloidea	Neoptera	N/A
